# Supplementary material for: lncRNA profile study reveals the mRNAs and lncRNAs associated with docetaxel resistance in breast cancer cells
Source: Sci Rep. 2018 Dec 19;8:17970. doi: 10.1038/s41598-018-36231-4 (PMC6299474; doi:10.1038/s41598-018-36231-4)
Supplement: Supplementary file 6 — Dataset 5 [file 41598_2018_36231_MOESM6_ESM.xlsx]

## Sheet: Sheet1
Top ten up-regulated genes in MCF-RES cells							Top ten up-regulated genes in MDA-RES cells
Gene_symbol	Gene Description	foldChange	log2FoldChange	pval	padj		Gene_symbol	Gene Description	foldChange	log2FoldChange	pval	padj
ABCB1	ATP-binding cassette, sub-family B (MDR/TAP), member 1	2190.29	11.0969	0	0		CD180	CD180 molecule	1558.43	10.6059	1.35683e-148	1.86076e-144
KIAA1324L	KIAA1324-like	133.275	7.05827	9.09256e-40	2.89989e-37		ABCB1	ATP-binding cassette, sub-family B (MDR/TAP), member 1	1170.03	10.1923	9.45754e-80	5.40419e-77
FAM133A	family with sequence similarity 133, member A	132.233	7.04694	5.57886e-85	8.50094e-82		PLCB4	phospholipase C, beta 4	527.298	9.04248	2.79838e-41	5.64367e-39
FAM129A	family with sequence similarity 129, member A	103.424	6.69242	1.91402e-44	8.20277e-42		CDH18	cadherin 18, type 2	515.934	9.01104	1.962e-118	3.84383e-115
HGF	hepatocyte growth factor (hepapoietin A; scatter factor)	101.692	6.66806	2.64314e-26	4.89837e-24		BCHE	butyrylcholinesterase	368.821	8.52678	5.75749e-127	1.31597e-123
CALD1	caldesmon 1	62.1834	5.95846	1.77424e-66	1.52075e-63		PRDM9	PR domain containing 9	364.759	8.5108	1.97581e-65	8.21097e-63
IFI27	interferon, alpha-inducible protein 27	60.1096	5.90952	0.00953133	0.052306		DOCK8	dedicator of cytokinesis 8	244.719	7.93498	2.76631e-93	2.37107e-90
SEMA3D	sema domain, immunoglobulin domain (Ig), short basic domain, secreted, (semaphorin) 3D	56.848	5.82904	3.71994e-05	0.000537209		CALB1	calbindin 1, 28kDa	172.956	7.43426	2.52873e-54	7.53891e-52
NPAS3	neuronal PAS domain protein 3	54.8957	5.77862	1.61416e-43	6.70804e-41		MSR1	macrophage scavenger receptor 1	169.194	7.40253	4.92199e-98	4.82144e-95
PTHLH	parathyroid hormone-like hormone	50.5727	5.66029	8.94812e-40	2.89989e-37		MUC15	mucin 15, cell surface associated	156.414	7.28923	7.02141e-49	1.85176e-46
Top ten down-regulated genes in MCF-RES cells							Top ten down-regulated genes in MDA-RES cells
Gene_symbol	Gene Description	foldChange	log2FoldChange	pval	padj		Gene_symbol	Gene Description	foldChange	log2FoldChange	pval	padj
PDE3B	phosphodiesterase 3B, cGMP-inhibited	0.040885	-4.61229	3.37193e-05	0.000498617		SUSD5	sushi domain containing 5	0.00227458	-8.78018	2.53071e-90	1.92812e-87
AK7	adenylate kinase 7	0.0377166	-4.72866	5.65983e-74	5.5442e-71		ADAMTS1	ADAM metallopeptidase with thrombospondin type 1 motif, 1	0.00219399	-8.83223	1.68177e-104	2.0967e-101
CYP24A1	cytochrome P450, family 24, subfamily A, polypeptide 1	0.0267176	-5.22607	0.000420153	0.00420582		NRK	Nik related kinase	0.00218945	-8.83521	2.33452e-60	8.20915e-58
EFHD1	EF-hand domain family, member D1	0.0261392	-5.25764	2.8907e-07	7.57994e-06		TSPYL5	TSPY-like 5	0.00162616	-9.26432	4.76071e-131	1.30577e-127
OR4A47	olfactory receptor, family 4, subfamily A, member 47	0.0181295	-5.78552	7.02701e-15	5.70228e-13		LGALS12	lectin, galactoside-binding, soluble, 12	0.00149559	-9.38507	1.36753e-11	4.70033e-10
WFIKKN2	WAP, follistatin/kazal, immunoglobulin, kunitz and netrin domain containing 2	0.0165159	-5.92	5.57995e-21	7.28794e-19		DAPK1	death-associated protein kinase 1	0.00145363	-9.42613	1.429e-99	1.50749e-96
ZNF578	zinc finger protein 578	0.0162239	-5.94573	5.84223e-22	8.17555e-20		NGFR	nerve growth factor receptor	0.00141912	-9.46079	3.51324e-148	2.40903e-144
PCDH17	protocadherin 17	0.0126282	-6.30721	1.85086e-27	3.67864e-25		RNF144A	ring finger protein 144A	0.00140418	-9.47605	1.02997e-114	1.56945e-111
BRINP3	BMP/Retinoic Acid Inducible Neural Specific 3	0.0114393	-6.44986	9.29799e-10	4.16708e-08		CXCR4	chemokine (C-X-C motif) receptor 4	0.00137146	-9.51008	3.08059e-141	1.05618e-137
HFE	hemochromatosis	0.0101905	-6.61663	2.06288e-26	3.92921e-24		NUP205	nucleoporin 205kDa	0.000255832	-11.9325	0.0237187	0.0840948
