# Supplementary material for: lncRNA profile study reveals the mRNAs and lncRNAs associated with docetaxel resistance in breast cancer cells
Source: Sci Rep. 2018 Dec 19;8:17970. doi: 10.1038/s41598-018-36231-4 (PMC6299474; doi:10.1038/s41598-018-36231-4)
Supplement: Supplementary file 7 — Dataset 6 [file 41598_2018_36231_MOESM7_ESM.xlsx]

## Sheet: Sheet1
symbol	description	MCF.log2FoldChange	MCF.pval	MCF.padj	MDA.log2FoldChange	MDA.pval	MDA.padj
ABCB1	ATP-binding cassette, sub-family B (MDR/TAP), member 1	11.0969	0	0	10.1923	9.46e-80	5.4e-77
FAM133A	family with sequence similarity 133, member A	7.04694	5.58e-85	8.5e-82	2.61955	5.3e-37	8.75e-35
SEMA3D	sema domain, immunoglobulin domain (Ig), short basic domain, secreted, (semaphorin) 3D	5.82904	3.72e-05	0.000537209	3.70746	2.18e-34	3.28e-32
PTHLH	parathyroid hormone-like hormone	5.66029	8.95e-40	2.9e-37	1.102	0.00451944	0.0228623
PCLO	piccolo presynaptic cytomatrix protein	5.25627	5.31e-20	6.62e-18	1.32015	3.81e-05	0.000404159
NEB	nebulin	5.07145	1.86e-17	1.95e-15	1.27298	0.0203718	0.0745607
COL21A1	collagen, type XXI, alpha 1	4.89902	8.6e-26	1.49e-23	3.06143	0.000614768	0.00436383
STEAP4	STEAP family member 4	4.81053	8.54e-09	3.22e-07	1.79469	0.000738072	0.00507619
BCHE	butyrylcholinesterase	4.7854	2.86e-31	6.76e-29	8.52678	5.76e-127	1.32e-123
CHN2	chimerin 2	4.68924	4.83e-18	5.26e-16	1.37708	1.41e-06	2.15e-05
PRICKLE1	prickle homolog 1 (Drosophila)	4.51483	1.98e-29	4.44e-27	1.13226	4.61e-07	7.89e-06
ABCB4	ATP-binding cassette, sub-family B (MDR/TAP), member 4	4.39187	2.44e-84	3.04e-81	4.7989	4.9e-12	1.78e-10
CCL5	chemokine (C-C motif) ligand 5	4.28136	2.49e-16	2.29e-14	3.42531	0.00296135	0.016193
MAL	mal, T-cell differentiation protein	4.28128	3.88e-05	0.000553697	3.20147	0.0179882	0.0680348
NOS3	nitric oxide synthase 3 (endothelial cell)	4.22938	6.48e-17	6.49e-15	1.67723	0.0015541	0.00945979
ROBO2	roundabout, axon guidance receptor, homolog 2 (Drosophila)	4.0997	0.000279621	0.00295133	5.25794	4.11e-21	3.14e-19
STK31	serine/threonine kinase 31	4.00457	2.46e-35	6.89e-33	1.46012	0.000400125	0.00304851
GUCY1A2	guanylate cyclase 1, soluble, alpha 2	3.92389	6.6e-10	3.05e-08	2.41962	0.00130752	0.00819906
NOV	nephroblastoma overexpressed	3.89198	9.87e-36	2.82e-33	1.01889	2.59e-06	3.73e-05
RUNDC3B	RUN domain containing 3B	3.88936	1.32e-27	2.66e-25	2.52788	2.21e-14	1.01e-12
VAV1	vav 1 guanine nucleotide exchange factor	3.7555	3.92e-13	2.75e-11	3.98018	1.35e-16	7.16e-15
GPNMB	glycoprotein (transmembrane) nmb	3.63494	1.18e-07	3.41e-06	3.97952	5.95e-23	5.07e-21
PPFIA2	protein tyrosine phosphatase, receptor type, f polypeptide (PTPRF), interacting protein (liprin), alpha 2	3.58021	0.0212493	0.0960172	1.00774	0.0189674	0.0707229
C11orf70	chromosome 11 open reading frame 70	3.56052	3.43e-07	8.84e-06	1.42082	0.000208862	0.00177139
TBX20	T-box 20	3.5379	9.58e-06	0.000168179	3.45332	0.00507967	0.0250405
PALMD	palmdelphin	3.41892	1.31e-14	1.04e-12	3.47608	1.56e-05	0.000185888
FBN1	fibrillin 1	3.4125	4.53e-29	9.7e-27	1.20126	1.22e-10	3.69e-09
SEMA3E	sema domain, immunoglobulin domain (Ig), short basic domain, secreted, (semaphorin) 3E	3.40286	1.69e-93	3.31e-90	3.77404	1.66e-40	3.23e-38
P2RX7	purinergic receptor P2X, ligand-gated ion channel, 7	3.17439	6.91e-10	3.16e-08	3.74259	0.00486732	0.0242113
OASL	2'-5'-oligoadenylate synthetase-like	3.10962	1.1e-19	1.32e-17	1.28566	0.00341827	0.0182832
ADAM22	ADAM metallopeptidase domain 22	3.0312	4.97e-74	5.25e-71	2.04247	1.38e-18	8.49e-17
CNGB3	cyclic nucleotide gated channel beta 3	2.92715	2.5e-08	8.53e-07	4.31379	2.93e-06	4.17e-05
NAP1L3	nucleosome assembly protein 1-like 3	2.87918	0.0134719	0.0678992	1.83098	5.83e-13	2.34e-11
ANO3	anoctamin 3	2.80226	8.56e-12	5.15e-10	6.50175	1.29e-17	7.35e-16
BNC1	basonuclin 1	2.76573	0.0031951	0.021699	6.06947	6.12e-20	4.22e-18
SAMD9	sterile alpha motif domain containing 9	2.71635	0.00108888	0.00907774	1.17118	1.45e-10	4.32e-09
RORC	RAR-related orphan receptor C	2.439	3.53e-12	2.19e-10	2.52586	0.00189595	0.011217
MUC15	mucin 15, cell surface associated	2.39689	2.21e-05	0.000346388	7.28923	7.02e-49	1.85e-46
CCDC136	coiled-coil domain containing 136	2.36464	1.76e-06	3.78e-05	1.12039	1.88e-05	0.000218491
LOXL1	lysyl oxidase-like 1	2.36227	1.02e-23	1.63e-21	1.34831	3.26e-05	0.000354924
ANKRD24	ankyrin repeat domain 24	2.30419	4.88e-06	9.35e-05	2.95065	6.88e-08	1.37e-06
TENM3	teneurin transmembrane protein 3	2.28945	1.52e-05	0.000249711	3.45439	3.87e-65	1.56e-62
NCF2	neutrophil cytosolic factor 2	2.20738	0.00256631	0.0183304	1.84474	1.73e-06	2.59e-05
DNAH6	dynein, axonemal, heavy chain 6	2.1898	0.00331353	0.0223301	5.10557	1.42e-59	4.88e-57
ACVR1C	activin A receptor, type IC	2.0875	2.81e-07	7.39e-06	1.6688	0.000190664	0.0016373
SLC1A1	solute carrier family 1 (neuronal/epithelial high affinity glutamate transporter, system Xag), member 1	1.9607	0.0011848	0.00973535	1.46339	5.52e-09	1.31e-07
CDK14	cyclin-dependent kinase 14	1.94353	0.015183	0.0740102	1.17342	1.46e-09	3.76e-08
MAP1A	microtubule-associated protein 1A	1.82028	0.000634001	0.00586686	2.93002	1.01e-13	4.37e-12
F8	coagulation factor VIII, procoagulant component	1.71931	3.75e-10	1.82e-08	1.10949	1.16e-06	1.82e-05
PEG10	paternally expressed 10	1.67406	0.000143696	0.00169737	1.07003	5.94e-09	1.4e-07
LRRC37A3	leucine rich repeat containing 37, member A3	1.62977	7.76e-09	2.94e-07	1.13733	0.00675203	0.0312349
C5	complement component 5	1.5459	8.92e-16	7.84e-14	1.22993	6.87e-09	1.62e-07
FGF18	fibroblast growth factor 18	1.52259	0.000137254	0.0016425	2.90753	0.00143538	0.00886911
STC2	stanniocalcin 2	1.49433	9.4e-24	1.52e-21	1.33061	0.000560124	0.00406216
GPR162	G protein-coupled receptor 162	1.412	0.0220753	0.0988329	1.8988	3.44e-05	0.000371194
CSPG4	chondroitin sulfate proteoglycan 4	1.36859	0.00891613	0.0495649	2.60956	1.12e-19	7.59e-18
VWA5A	von Willebrand factor A domain containing 5A	1.33186	0.00116248	0.00957494	1.24173	0.0157301	0.0611114
NECAB1	N-terminal EF-hand calcium binding protein 1	1.32267	4.78e-11	2.52e-09	2.98761	9.83e-05	0.000915751
C1orf226	chromosome 1 open reading frame 226	1.30617	4.32e-10	2.08e-08	1.21857	0.000311493	0.00249376
NOS1AP	nitric oxide synthase 1 (neuronal) adaptor protein	1.29226	0.000506604	0.00486524	1.04679	0.000689497	0.00480245
TEX9	testis expressed 9	1.27219	0.000222986	0.0024328	1.27581	3.04e-05	0.000334446
ITGB4	integrin, beta 4	1.26499	1.59e-06	3.44e-05	1.28963	4e-12	1.47e-10
FAIM3	Fas apoptotic inhibitory molecule 3	1.25253	6.5e-06	0.000119418	1.68311	1.63e-08	3.66e-07
PKIB	protein kinase (cAMP-dependent, catalytic) inhibitor beta	1.23673	1.08e-06	2.44e-05	1.7501	2.52e-08	5.45e-07
FAXDC2	fatty acid hydroxylase domain containing 2	1.23644	1.69e-09	7.17e-08	2.05709	0.000342883	0.00268702
MACROD2	MACRO domain containing 2	1.21372	5.83e-09	2.26e-07	2.16599	2.32e-05	0.000266088
MEIS3	Meis homeobox 3	1.20955	2.02e-08	6.99e-07	1.75515	0.01957	0.0723406
COL4A6	collagen, type IV, alpha 6	1.18368	3.82e-11	2.05e-09	2.30488	3.4e-07	5.99e-06
GLIS3	GLIS family zinc finger 3	1.16499	0.0167256	0.0796899	1.2639	2.93e-05	0.000325577
HMOX1	heme oxygenase (decycling) 1	1.15331	6.87e-10	3.15e-08	1.07796	3.23e-06	4.55e-05
MYCL		1.15068	1.8e-07	4.95e-06	1.47841	0.0084239	0.0373385
COL28A1	collagen, type XXVIII, alpha 1	1.14445	0.000876978	0.0076702	2.69965	0.014977	0.0588692
FAM117A	family with sequence similarity 117, member A	1.12891	6.48e-08	2e-06	1.58549	0.00640237	0.0299563
INPP5J	inositol polyphosphate-5-phosphatase J	1.1041	3.29e-05	0.000488649	1.53178	0.0180359	0.0681203
FAM134B	family with sequence similarity 134, member B	1.09692	3.81e-09	1.53e-07	4.46317	5.86e-21	4.42e-19
ADAMTSL3	ADAMTS-like 3	1.09381	0.000327715	0.00337156	4.94927	4.63e-26	4.77e-24
MAN1C1	mannosidase, alpha, class 1C, member 1	1.08562	0.000337304	0.00345466	1.34831	0.00146521	0.00901877
AR	androgen receptor	1.08298	7.16e-12	4.32e-10	3.60486	1.78e-10	5.18e-09
ATP1A3	ATPase, Na+/K+ transporting, alpha 3 polypeptide	1.05397	0.0121723	0.0630405	3.54952	2.67e-31	3.58e-29
PDE5A	phosphodiesterase 5A, cGMP-specific	1.03954	2.38e-07	6.39e-06	1.76654	5.29e-06	7.09e-05
FAM105A	family with sequence similarity 105, member A	-1.01511	0.000718641	0.00649239	-1.03574	1.01e-05	0.000125164
POLR3G	polymerase (RNA) III (DNA directed) polypeptide G (32kD)	-1.02973	0.0130003	0.065957	-1.57459	6.29e-12	2.24e-10
BAI2	brain-specific angiogenesis inhibitor 2	-1.04187	0.0018245	0.0139161	-2.33759	7.5e-09	1.75e-07
EDN1	endothelin 1	-1.0423	2.39e-08	8.21e-07	-1.01529	6.74e-07	1.11e-05
TBKBP1	TBK1 binding protein 1	-1.0583	0.000208215	0.00229171	-2.17867	5.36e-10	1.47e-08
BNIP3	BCL2/adenovirus E1B 19kDa interacting protein 3	-1.06372	6.12e-10	2.85e-08	-1.91807	8.72e-07	1.4e-05
SLC2A10	solute carrier family 2 (facilitated glucose transporter), member 10	-1.07038	1.66e-10	8.38e-09	-5.4781	1.06e-13	4.58e-12
DUSP5	dual specificity phosphatase 5	-1.10454	5.91e-07	1.42e-05	-1.1178	0.00878483	0.0386138
GPR68	G protein-coupled receptor 68	-1.10481	0.000751501	0.006736	-1.63745	0.000492172	0.00363079
NMB	neuromedin B	-1.15421	4.35e-05	0.000607521	-1.1188	0.000996123	0.00655196
ST6GAL1	ST6 beta-galactosamide alpha-2,6-sialyltranferase 1	-1.16742	0.0169721	0.0806401	-3.05812	1.68e-13	7.08e-12
SLC9A7	solute carrier family 9, subfamily A (NHE7, cation proton antiporter 7), member 7	-1.17113	2.53e-12	1.63e-10	-1.65996	4.99e-16	2.56e-14
GPR87	G protein-coupled receptor 87	-1.17407	0.0159112	0.0767792	-1.2251	0.00235099	0.0134228
FBXO41	F-box protein 41	-1.19206	0.000791832	0.007056	-1.01807	0.000950228	0.00629538
RAPGEF5	Rap guanine nucleotide exchange factor (GEF) 5	-1.47197	1.04e-11	6.11e-10	-4.4485	4.1e-06	5.66e-05
RNF152	ring finger protein 152	-1.49679	5.43e-10	2.55e-08	-2.51166	8.33e-16	4.2e-14
KCNK2	potassium channel, subfamily K, member 2	-1.56487	7.53e-20	9.23e-18	-2.83804	2.69e-05	0.000302013
FHOD3	formin homology 2 domain containing 3	-1.59687	0.00248189	0.0178296	-1.09569	2.71e-06	3.9e-05
ADM2	adrenomedullin 2	-1.60336	0.0114676	0.0602554	-2.95282	0.000339792	0.00266891
GNB4	guanine nucleotide binding protein (G protein), beta polypeptide 4	-1.66453	3.1e-07	8.1e-06	-1.29093	2.97e-12	1.1e-10
SCNN1A	sodium channel, non-voltage-gated 1 alpha subunit	-1.76059	2.83e-10	1.4e-08	-1.86071	0.000132056	0.00119697
PLA2R1	phospholipase A2 receptor 1, 180kDa	-1.83556	2.36e-09	9.74e-08	-1.17802	4.62e-05	0.000478959
TFAP2A	transcription factor AP-2 alpha (activating enhancer binding protein 2 alpha)	-1.86213	1.36e-09	5.89e-08	-1.62136	0.000381727	0.00293905
PARM1	prostate androgen-regulated mucin-like protein 1	-1.90075	3.71e-05	0.000537209	-5.03051	3.23e-08	6.84e-07
TIMP3	TIMP metallopeptidase inhibitor 3	-2.00729	4.54e-22	6.49e-20	-1.67297	6.67e-19	4.24e-17
MFAP3L	microfibrillar-associated protein 3-like	-2.02783	3.01e-29	6.65e-27	-2.81811	6.07e-26	6.21e-24
TSPYL5	TSPY-like 5	-2.03261	1.85e-16	1.73e-14	-9.26432	4.76e-131	1.31e-127
SCML2	sex comb on midleg-like 2 (Drosophila)	-2.03263	1.06e-05	0.000184651	-1.52663	1.03e-10	3.21e-09
ERC2	ELKS/RAB6-interacting/CAST family member 2	-2.05615	5.03e-08	1.58e-06	-3.81417	3.23e-09	7.9e-08
SERPINA3	serpin peptidase inhibitor, clade A (alpha-1 antiproteinase, antitrypsin), member 3	-2.14189	8.86e-05	0.00112896	-4.5924	0.0177305	0.0672446
CSGALNACT1	chondroitin sulfate N-acetylgalactosaminyltransferase 1	-2.21773	9.15e-05	0.00115814	-2.43544	1.45e-10	4.32e-09
GGT5	gamma-glutamyltransferase 5	-2.21842	0.00868161	0.0486553	-2.4353	1.02e-20	7.58e-19
RASD1	RAS, dexamethasone-induced 1	-2.24978	1.13e-09	4.94e-08	-3.51187	0.000571392	0.00412859
PLEKHS1	pleckstrin homology domain containing, family S member 1	-2.34959	0.000945857	0.00811732	-4.82633	1.15e-25	1.16e-23
PXDN	peroxidasin homolog (Drosophila)	-2.40719	2.55e-49	1.29e-46	-2.02932	3.09e-11	1.02e-09
RCN3	reticulocalbin 3, EF-hand calcium binding domain	-2.49546	0.00914365	0.0505222	-2.0491	0.000308673	0.00247407
PARP8	poly (ADP-ribose) polymerase family, member 8	-2.73894	5.91e-20	7.3e-18	-5.29209	6.55e-50	1.8e-47
NPR3	natriuretic peptide receptor C/guanylate cyclase C (atrionatriuretic peptide receptor C)	-3.0736	7.7e-10	3.49e-08	-2.01564	4.07e-09	9.82e-08
NOX5	NADPH oxidase, EF-hand calcium binding domain 5	-3.25192	0.0191668	0.0888319	-1.33746	1.87e-05	0.000218491
HS6ST3	heparan sulfate 6-O-sulfotransferase 3	-3.54296	5.13e-67	4.69e-64	-5.73874	6.88e-16	3.49e-14
EPB41L4A	erythrocyte membrane protein band 4.1 like 4A	-4.18064	4.16e-33	1.06e-30	-4.83704	3.78e-18	2.23e-16
KIF7	kinesin family member 7	-4.30878	2.04e-13	1.46e-11	-1.20476	5.42e-05	0.000549142
IL20RA	interleukin 20 receptor, alpha	-4.32654	3.8e-20	4.78e-18	-2.93331	0.000184298	0.0015906
PDE3B	phosphodiesterase 3B, cGMP-inhibited	-4.61229	3.37e-05	0.000498617	-5.67516	2.89e-21	2.24e-19
