# Supplementary material for: lncRNA profile study reveals the mRNAs and lncRNAs associated with docetaxel resistance in breast cancer cells
Source: Sci Rep. 2018 Dec 19;8:17970. doi: 10.1038/s41598-018-36231-4 (PMC6299474; doi:10.1038/s41598-018-36231-4)
Supplement: Supplementary file 8 — Dataset 7 [file 41598_2018_36231_MOESM8_ESM.xlsx]

## Sheet: Sheet1
LncRNA	Region	MCF_log2FoldChange	MCF_pvalue	MCF_padj	MDA_log2FoldChange	MDA_pvalue	MDA_padj
NONHSAG096479.1	chr7:87075330-87214789	7.05923	8.11e-104	1.77e-99	7.20992	1.75e-61	7.23e-58
NONHSAG067189.1	chr13:89594992-89616155	5.16561	1.94e-50	7.06e-47	3.94711	7.13e-16	1.03e-13
NONHSAG048134.2	chr7:87150777-87151726	4.66166	2.1e-37	4.16e-34	4.84982	2.96e-23	1.08e-20
NONHSAG067199.1	chr13:91465148-91472109	4.02785	2.67e-27	2.53e-24	2.18782	3.06e-05	0.000869085
NONHSAG010931.2	chr12:42853168-42859930	3.78278	1.43e-35	2.07e-32	1.05046	6.23e-05	0.00158837
NONHSAG067198.1	chr13:91322334-91371571	3.65213	3.24e-23	2.43e-20	2.16597	0.000145476	0.00325696
NONHSAG013912.2	chr13:88453291-88463487	3.53487	2.39e-21	1.55e-18	2.78155	4.14e-13	4.47e-11
NONHSAG013910.2	chr13:88333940-88340538	3.31679	3.12e-17	1.31e-14	2.26743	1.32e-08	7.85e-07
NONHSAG048143.2	chr7:87829109-87832202	3.26669	2.05e-36	3.73e-33	1.01324	0.00098687	0.0160818
NONHSAG048135.2	chr7:87229434-87342570	3.06347	1.93e-15	6.79e-13	3.48517	3.71e-11	3.16e-09
NONHSAG051078.2	chr8:115582746-115686229	3.00855	2.82e-26	2.46e-23	1.9292	0.000472845	0.00876261
NONHSAG013923.2	chr13:89793303-89815434	2.85847	2.23e-12	4.82e-10	2.47379	8.91e-06	0.000298561
NONHSAG085133.1	chr3:165592410-165780111	2.82138	1.71e-23	1.38e-20	5.03932	1.96e-26	1.02e-23
NONHSAG032985.2	chr21:44864600-44873981	2.71201	6.5e-21	3.94e-18	1.76623	2.01e-07	9.69e-06
NONHSAG042824.2	chr6:3898392-3912269	2.55552	3.97e-15	1.3e-12	1.27712	3.63e-05	0.00100806
NONHSAG096480.1	chr7:87445537-87459755	2.38515	4.38e-12	9.27e-10	1.16985	0.00560695	0.0623985
NONHSAG096192.1	chr7:23296654-23301401	2.38239	8.43e-12	1.7e-09	3.1601	2.83e-10	2.15e-08
NONHSAG085134.1	chr3:165609026-165630375	2.31413	6.15e-12	1.26e-09	3.19733	4.47e-09	2.84e-07
NONHSAG002193.2	chr1:100111502-100152712	2.30618	8.07e-09	1.08e-06	1.76577	0.00264996	0.0354435
NONHSAG085135.1	chr3:165633442-165636497	2.22984	9.34e-12	1.85e-09	3.51844	1.09e-11	9.92e-10
NONHSAG013911.2	chr13:88452987-88456063	2.17833	2.47e-07	2.39e-05	2.6307	2.36e-11	2.06e-09
NONHSAG069354.1	chr14:83951783-84105686	2.07419	3.49e-07	3.16e-05	2.63367	6.98e-10	5.01e-08
NONHSAG085136.1	chr3:165651727-165888351	1.9951	1.82e-06	0.000138828	1.56786	0.00971771	0.0920331
NONHSAG000498.2	chr1:17197440-17200574	1.79633	3.43e-06	0.000242721	1.82646	6.44e-05	0.00162713
NONHSAG049643.2	chr8:17658854-17718578	1.72088	1.18e-11	2.31e-09	1.15439	0.00146232	0.022179
NONHSAG036569.2	chr3:165197868-165244265	1.50746	6.58e-05	0.00315038	1.96879	1.1e-05	0.000360362
NONHSAG013906.2	chr13:88079455-88323218	1.50267	0.000467057	0.016256	2.50558	2.84e-09	1.87e-07
NONHSAG091046.1	chr5:73314446-73352594	1.49754	0.000334704	0.0123602	1.2452	5.14e-05	0.00136499
NONHSAG033745.2	chr22:32601102-32665653	1.43192	0.000731684	0.0229711	2.83599	3.78e-07	1.73e-05
NONHSAG050722.2	chr8:91818702-91871468	1.42431	4.73e-07	4.12e-05	1.99957	0.000505534	0.00928531
NONHSAG036567.2	chr3:164924748-165298816	1.35674	1.75e-06	0.000133425	1.35308	6.93e-05	0.00173149
NONHSAG049149.2	chr7:150709302-150713608	1.34531	0.00164011	0.0428475	1.6999	5.6e-05	0.00146245
NONHSAG102274.1	chr9:123743057-123751989	1.33409	1.09e-05	0.000669047	1.01372	0.000861147	0.0144402
NONHSAG057128.1	chr1:205658851-205659816	1.3188	0.00189225	0.0473888	2.07487	4.71e-06	0.000171328
NONHSAG030618.2	chr2:221670539-221677166	1.29759	9.2e-05	0.00415773	1.76402	0.00266175	0.0355821
NONHSAG048603.2	chr7:115877983-116139600	1.28895	0.000129142	0.00550636	1.18974	1.71e-06	6.82e-05
NONHSAG102273.1	chr9:123714617-123719584	1.28647	9.26e-05	0.00417662	1.15565	0.000173411	0.0037769
NONHSAG027339.2	chr2:27928653-27989051	1.28614	0.00177166	0.0451472	1.2934	0.000285042	0.00576041
NONHSAG047111.2	chr7:23309662-23313544	1.2787	0.00295096	0.065809	1.87712	0.00131068	0.0203573
NONHSAG047236.2	chr7:29519328-29553951	1.27649	5.1e-06	0.000343826	1.27467	8.93e-05	0.00215499
NONHSAG089923.1	chr5:675941-676731	1.27387	2.59e-05	0.00142032	1.08875	0.00251181	0.0339984
NONHSAG085734.1	chr3:126760621-126763555	1.26479	0.00246114	0.0576595	1.59039	0.00856443	0.0838592
NONHSAG024447.2	chr19:2727741-2729325	1.26274	0.000161608	0.00665618	1.17603	0.000473808	0.00876738
NONHSAG019151.2	chr16:31413886-31416020	1.18999	0.00446699	0.0887209	3.36378	4.36e-12	4.22e-10
NONHSAG065291.1	chr12:7584991-7596724	1.17053	0.00130129	0.0353963	1.70852	3.26e-07	1.52e-05
NONHSAG024312.2	chr19:781568-786255	1.16199	6.21e-05	0.00300739	1.13471	3.24e-05	0.000915049
NONHSAG047715.2	chr7:61968944-61971191	1.15033	0.00425623	0.0855486	1.93405	1.59e-06	6.41e-05
NONHSAG014764.2	chr14:39214412-39417477	1.14839	0.00419709	0.0848294	2.74068	1.91e-22	6.51e-20
NONHSAG005295.2	chr10:15057071-15130775	1.08567	0.000647811	0.0210238	1.0496	0.00740447	0.0755061
NONHSAG012160.2	chr12:105859953-105973186	1.07349	0.00240948	0.0567545	1.51086	6.38e-06	0.00022299
NONHSAG054364.2	chrX:46464684-46465404	-1.00824	5.79e-05	0.00283217	-1.5243	5.7e-08	3.06e-06
NONHSAG054363.2	chrX:46459225-46462935	-1.0557	4.37e-06	0.000304496	-1.65061	3.27e-10	2.43e-08
NONHSAG087620.1	chr4:75937873-75972484	-1.1131	0.00509655	0.0967211	-3.3606	1.03e-11	9.41e-10
NONHSAG005407.2	chr10:24536051-24544975	-1.13876	0.00178315	0.045387	-2.35597	4.45e-05	0.00120077
NONHSAG036748.2	chr3:179114749-179116979	-1.19049	2.95e-06	0.000213139	-1.27935	5.13e-06	0.000184592
NONHSAG036747.2	chr3:179113877-179115965	-1.30547	8.64e-05	0.00394856	-1.51958	9.96e-07	4.19e-05
NONHSAG033764.2	chr22:33256006-33256421	-1.32179	8.64e-05	0.00394856	-1.70039	1.93e-08	1.12e-06
NONHSAG024018.2	chr18:59475300-59476953	-1.34862	1.94e-07	1.93e-05	-2.03045	9.56e-12	8.77e-10
NONHSAG088355.1	chr4:75523607-75556885	-1.43428	0.000533002	0.0180327	-1.6546	6.67e-08	3.5e-06
NONHSAG078658.1	chr2:46612340-46613833	-1.46485	6.72e-05	0.00319698	-1.10517	0.000598428	0.0107376
NONHSAG038212.2	chr4:75973296-75975323	-1.50006	0.0004059	0.014498	-2.92332	4.7e-09	2.98e-07
NONHSAG043431.2	chr6:30710568-30711682	-1.57932	5.36e-08	5.96e-06	-1.3451	6.01e-05	0.00154187
NONHSAG043194.2	chr6:25081640-25085013	-1.61328	6.3e-05	0.00302897	-2.37019	1.18e-05	0.000381605
NONHSAG011192.2	chr12:52678916-52709719	-1.78797	7.64e-08	8.28e-06	-1.27275	0.000126909	0.00289873
NONHSAG035456.2	chr3:75721424-75728453	-1.7975	4.37e-11	7.8e-09	-1.97866	2.71e-13	3.01e-11
NONHSAG083689.1	chr22:33232693-33261621	-1.88801	8.4e-14	2.38e-11	-1.59417	1.52e-08	8.91e-07
NONHSAG041242.2	chr5:111500736-111540096	-1.95486	4.54e-06	0.000314067	-1.64194	0.00550701	0.0615908
NONHSAG015779.2	chr14:95081373-95090234	-1.95555	1.19e-11	2.31e-09	-2.28085	6.18e-05	0.00158056
NONHSAG043195.2	chr6:25106040-25109754	-2.00103	1.88e-08	2.26e-06	-2.53511	8.2e-09	5.06e-07
NONHSAG026813.2	chr2:1636957-1642629	-2.15676	8.28e-21	4.88e-18	-1.99899	8.36e-17	1.36e-14
NONHSAG041250.2	chr5:111755280-111756677	-2.164	3.29e-07	3.04e-05	-1.86513	0.00172382	0.0253333
NONHSAG025265.2	chr19:21665939-21686040	-3.54493	2.42e-21	1.55e-18	-2.83715	3.23e-10	2.41e-08
