# Supplementary material for: lncRNA profile study reveals the mRNAs and lncRNAs associated with docetaxel resistance in breast cancer cells
Source: Sci Rep. 2018 Dec 19;8:17970. doi: 10.1038/s41598-018-36231-4 (PMC6299474; doi:10.1038/s41598-018-36231-4)
Supplement: Supplementary file 9 — Dataset 8 [file 41598_2018_36231_MOESM9_ESM.xlsx]

## Sheet: Sheet1
Nodes	Edges	Turquoise_MM	GS
ABCB1	39	0.937875	0.91389
ABCB4	45	0.964708	0.607543
ADAM22	45	0.97259	0.712422
C1orf226	43	0.953923	0.72756
CCL5	30	0.912649	0.762235
CNGB3	42	0.941196	0.518577
COL21A1	41	0.942538	0.555321
COL4A6	27	0.872433	0.40332
EDN1	5	-0.836457	-0.798679
FAM117A	33	0.923076	0.615834
FAM134B	30	0.914319	0.725794
FAXDC2	22	0.895079	0.722486
FBXO41	4	-0.805308	-0.767293
FGF18	40	0.95986	0.635117
GPNMB	16	0.835038	0.87247
GUCY1A2	35	0.915751	0.575216
INPP5J	28	0.889911	0.444237
ITGB4	37	0.93737	0.817528
KIF7	5	-0.8145	-0.628177
LRRC37A3	35	0.920808	0.50936
MACROD2	27	0.875537	0.40334
MAL	18	0.830704	0.745659
MAN1C1	34	0.911536	0.667751
MAP1A	18	0.833238	0.859691
MYCL	26	0.868151	0.401773
NEB	36	0.915906	0.549125
NONHSAG002193.2	28	0.920743	0.730678
NONHSAG013923.2	11	0.811289	0.869864
NONHSAG026813.2	5	-0.801842	-0.796444
NONHSAG030618.2	24	0.856685	0.480092
NONHSAG048134.2	10	0.810762	0.971085
NONHSAG048135.2	23	0.870879	0.901618
NONHSAG048143.2	37	0.92497	0.75221
NONHSAG051078.2	43	0.96321	0.584684
NONHSAG067189.1	50	0.980227	0.784923
NONHSAG067198.1	42	0.954661	0.661529
NONHSAG067199.1	50	0.9744	0.758409
NONHSAG085133.1	29	0.907684	0.871001
NONHSAG085134.1	37	0.938831	0.846177
NONHSAG085135.1	23	0.881963	0.885214
NONHSAG085136.1	37	0.93529	0.833608
NONHSAG085734.1	25	0.891616	0.820277
NONHSAG096192.1	26	0.878209	0.804964
NONHSAG096479.1	18	0.843838	0.942558
NONHSAG096480.1	8	0.815628	0.816807
NOS1AP	37	0.916345	0.634026
NOS3	37	0.923065	0.874118
P2RX7	40	0.939192	0.52401
PALMD	50	0.986361	0.77914
PCLO	40	0.931702	0.728721
PLA2R1	4	-0.834908	-0.78053
PTHLH	40	0.945384	0.738726
RORC	38	0.933157	0.544426
RUNDC3B	47	0.972801	0.732751
SEMA3E	46	0.982169	0.650498
STEAP4	33	0.888723	0.566014
STK31	44	0.967255	0.760129
TBX20	34	0.907253	0.521618
VWA5A	19	0.829598	0.67523
