# Supplementary material for: lncRNA profile study reveals the mRNAs and lncRNAs associated with docetaxel resistance in breast cancer cells
Source: Sci Rep. 2018 Dec 19;8:17970. doi: 10.1038/s41598-018-36231-4 (PMC6299474; doi:10.1038/s41598-018-36231-4)
Supplement: Supplementary file 10 — Dataset 9 [file 41598_2018_36231_MOESM10_ESM.xlsx]

## Sheet: Sheet1
nodes	edges	grey_MM	GS
ADM2	5	0.838767	-0.676651
C5	6	-0.846804	0.806464
EPB41L4A	14	0.952349	-0.871391
ERC2	4	0.898534	-0.747101
GPR87	8	0.858527	-0.509764
HS6ST3	12	0.947767	-0.560522
IL20RA	13	0.936848	-0.620242
KCNK2	10	0.901537	-0.43136
LOXL1	8	-0.837543	0.885905
MFAP3L	16	0.989234	-0.793334
NMB	9	0.9046	-0.485157
NONHSAG005407.2	7	0.914125	-0.715996
NONHSAG015779.2	8	0.891357	-0.461508
NONHSAG025265.2	6	0.814068	-0.915067
NONHSAG041242.2	13	0.891533	-0.922153
NONHSAG041250.2	8	0.920987	-0.846483
NONHSAG042824.2	7	-0.846357	0.814496
NONHSAG043431.2	3	0.835955	-0.865792
NOV	3	-0.840672	0.563032
NPR3	13	0.92034	-0.782572
OASL	1	-0.832855	0.778545
RAPGEF5	9	0.896002	-0.404773
RNF152	11	0.841626	-0.947765
SCNN1A	11	0.893352	-0.858445
SERPINA3	9	0.884689	-0.456681
TBKBP1	6	0.91537	-0.76345
TEX9	6	-0.829507	0.800255
TFAP2A	10	0.940556	-0.66056
TSPYL5	12	0.832024	-0.956177
