# Supplementary material for: lncRNA profile study reveals the mRNAs and lncRNAs associated with docetaxel resistance in breast cancer cells
Source: Sci Rep. 2018 Dec 19;8:17970. doi: 10.1038/s41598-018-36231-4 (PMC6299474; doi:10.1038/s41598-018-36231-4)
Supplement: Supplementary file 11 — Dataset 10 [file 41598_2018_36231_MOESM11_ESM.xlsx]

## Sheet: Sheet1
Primer	Sequence	Product Size (bp)
ABCB1 F	5' ATTATTCCTGTCCCAAGATTT 3'	115
ABCB1 R	5' CCACTGGAGCATTGACTACC 3'
ABCB4 F	5' GCACATACTGTTCCCACGAC 3'	112
ABCB4 R	5' TTGATGTGGAAACCGATGG 3'
ADAM22 F	5' AATACATAGAGAGACACATTGAACA 3'	109
ADAM22 R	5' GCAACAAATGAGTCAGGGT 3'
COL21A1 F	5' TGGTGTTCCTGGATTAGTGG 3'	270
COL21A1 R	5' CATAGTGATGGGTCGCAGAT 3'
EPB41L4A F	5' CCCTCCTGTGGAAGTGAC 3'	185
EPB41L4A R	5' TCCTGCCGTATTCTGTTT 3'
ITGB4 F	5' CACAGAGGAGACCCAGATTGACA 3'	289
ITGB4 R	5' CTGCGGGACGCTGACTTT 3'
GPNMB F	5' TGCTGGGCAATGAAAGAC 3'	216
GPNMB R	5' GGTTCACCGCAAATGTTAT 3'
TSPYL5 F	5' GCCAGGTGGTGTCTCGTT 3'	170
TSPYL5 R	5' GGGCCACAATTCTTCGTT 3'
EPB41L4A-AS2 F	5' CAGCAGGCTCCTTACCCAGAC 3'	170
EPB41L4A-AS2 R	5' CTGAATGTCCTGAAGAAGCCGTA 3'
NONHSAG096479.1 F	5' ATCAATAGTAAATGAGACTACTTTC 3'	230
NONHSAG096479.1 R	5' AACGGTGAAACCCTGTC 3'
NONHSAG048134.2 F	5' AGATGCCCACCCAACTGT 3'	342
NONHSAG048134.2 R	5' TTCCCACCGAAACTACCT 3'
NONHSAG048135.2 F	5' CCAATCAGCCTCACCACA 3'	108
NONHSAG048135.2 R	5' GAAGCCAGAACATTCCTCC 3'
NONHSAG048143.2 F	5' ACCTGCTGGGAATTGTTG 3'	174
NONHSAG048143.2 R	5' GCGGGACTAACAAAGCAAT 3'
GAPDH NF	5' CCACATCGCTCAGACACCA 3'	251
GAPDH NR	5' TGGAAGATGGTGATGGGATT 3'
